# Supplementary material for: Comparative metabolomic profiling of Arabidopsis thaliana roots and leaves reveals complex response mechanisms induced by a seaweed extract
Source: Front Plant Sci. 2023 Mar 9;14:1114172. doi: 10.3389/fpls.2023.1114172 (PMC10035662; doi:10.3389/fpls.2023.1114172)
Supplement: Supplementary file 5 [file Table_1.xlsx]

## Sheet: Supplementary Table S1
Supplementary Table S1. Detailed settings of the untargeted workflow used for metabolomic data processing.
Search description: Untargeted Metabolomics workflow: Find and identify the differences between samples.
- Performs retention time alignment, unknown compound detection, and compound grouping across all samples. Predicts elemental compositions for all compounds, fills gaps across all samples, and hides chemical background (using Blank samples). Identifies compounds using mzCloud (ddMS2) and ChemSpider (formula or exact mass). Also performs similarity search for all compounds with ddMS2 data using mz…
Search date: 17/07/2022 8:48:49 PM
Created with Discoverer version: 3.3.1.111
[Input Files (6)]
-->Select Spectra (33)
[Select Spectra (33)]
-->Align Retention Times (78)
[Align Retention Times (78)]
-->Detect Compounds (49)
[Detect Compounds (49)]
-->Group Compounds (31)
[Group Compounds (31)]
-->Apply Missing Value Imputation (79)
-->Assign Compound Annotations (25)
-->Search mzCloud (83)
-->Search ChemSpider (41)
-->Search Mass Lists (82)
-->Predict Compositions (40)
[Apply Missing Value Imputation (79)]
-->Mark Background Compounds (28)
[Search ChemSpider (41)]
-->Apply mzLogic (48)
[Search Mass Lists (82)]
-->Apply mzLogic (48)
[Mark Background Compounds (28)]
-->Normalize Areas (57)
[Search mzCloud (83)]
[Apply mzLogic (48)]
[Normalize Areas (57)]
[Assign Compound Annotations (25)]
[Predict Compositions (40)]
[Differential Analysis (17)]
[Descriptive Statistics (80)]
[Result Exporter (81)]
------------------------------------------------------------------
Processing node 6: Input Files
------------------------------------------------------------------
Input Data:
- File Name(s) (Hidden):
------------------------------------------------------------------
Processing node 33: Select Spectra
------------------------------------------------------------------
1. Spectrum Properties Filter:
- Lower RT Limit: 0
- Upper RT Limit: 0
- First Scan: 0
- Last Scan: 0
- Ignore Specified Scans: (not Specified)
- Lowest Charge State: 0
- Highest Charge State: 0
- Min. Precursor Mass: 0 Da
- Max. Precursor Mass: 5000 Da
- Total Intensity Threshold: 0
- Minimum Peak Count: 1
2. Scan Event Filters:
- Mass Analyzer: (not Specified)
- MS Order: Any
- Activation Type: (not Specified)
- Min. Collision Energy: 0
- Max. Collision Energy: 1000
- Scan Type: Any
- Polarity Mode: Is + or -
- MS1 Mass Range: (not Specified)
- FAIMS CV: (not Specified)
3. Peak Filters:
- S/N Threshold (FT-only): 1.5
4. Replacements for Unrecognized Properties:
- Unrecognized Charge Replacements: 1
- Unrecognized Mass Analyzer Replacements: ITMS
- Unrecognized MS Order Replacements: MS2
- Unrecognized Activation Type Replacements: CID
- Unrecognized Polarity Replacements: +
- Unrecognized MS Resolution@200 Replacements: 60000
- Unrecognized MSn Resolution@200 Replacements: 30000
5. General Settings:
- Precursor Selection: Use MS(N - 1) Precursor
- Use Isotope Pattern in Precursor Reevaluation: True
- Provide Profile Spectra: Automatic
- Store Chromatograms: False
------------------------------------------------------------------
Processing node 78: Align Retention Times
------------------------------------------------------------------
1. General Settings:
- alignment Model: Adaptive curve
- alignment Fallback: None
- Maximum Shift [min]: 2
- Shift Reference File: True
- Mass Tolerance: 5 ppm
- Remove Outlier: True
------------------------------------------------------------------
Processing node 83: Search mzCloud
------------------------------------------------------------------
1. General Settings:
- compound Classes: all
- Precursor Mass Tolerance: 10 ppm
- FT Fragment Mass Tolerance: 10 ppm
- IT Fragment Mass Tolerance: 0.4 Da
- Library: Autoprocessed; Reference
- Post Processing: Recalibrated
- Max. # Results: 10
- Annotate Matching Fragments: False
- Search MSn Tree: False
2. DDA Search:
- Identity Search: HighChem HighRes
- Match Activation Type: True
- Match Activation Energy: Match with Tolerance
- Activation Energy Tolerance: 20
- Apply Intensity Threshold: True
- Similarity Search: None
- Match Factor Threshold: 60
3. DIA Search:
- Use DIA Scans for Search: False
- Max. Isolation Width [Da]: 500
- Match Activation Type: False
- Match Activation Energy: Any
- Activation Energy Tolerance: 100
- Apply Intensity Threshold: False
- Match Factor Threshold: 20
------------------------------------------------------------------
Processing node 41: Search ChemSpider
------------------------------------------------------------------
1. Search Settings:
- Database(s): BioCyc; KEGG; Phenol-Explorer; PlantCyc
- Search Mode: By Formula or Mass
- Mass Tolerance: 5 ppm
- Max. # of results per compound: 100
- Max. # of Predicted Compositions to be searched per Compound: 3
- Result Order (for Max.# of Results per compound): Order By Reference Count (DESC)
2. Predicted Composition Annotation:
- Check All Predicted Compositions: True
------------------------------------------------------------------
Processing node 48: Apply mzLogic
------------------------------------------------------------------
1. Search Settings:
- FT Fragment Mass Tolerance: 10 ppm
- IT Fragment Mass Tolerance: 0.4 Da
- Max. # Compounds: 0
- Max. # mzCloud Similarity Results to consider per Compound: 10
- Match Factor Threshold: 30
------------------------------------------------------------------
Processing node 82: Search Mass Lists
------------------------------------------------------------------
1. Search Settings:
- Mass Lists: Expected Compounds_phytohormones.massList|Natural Products Atlas 2021_08.masslist
- Mass Tolerance: 5 ppm
- Use Retention Time: False
- RT Tolerance [min]: 2
------------------------------------------------------------------
Processing node 49: Detect Compounds
------------------------------------------------------------------
1. General Settings:
- Mass Tolerance [ppm]: 5 ppm
- Min. Peak Intensity: 10000
- Min. # Scans per Peak: 5
- Use Most Intense Isotope Only: True
2. Trace Detection:
- Max. Number of Gaps to Correct: 2
- Min. Number of Adjacent Non-Zeros: 2
3. Peak Detection:
- Chromatographic S/N Threshold: 1.5
- Remove Baseline: False
- Gap Ratio Threshold: 0.35
- Max. Peak Width [min]: 1
- Min. Relative Valley Depth: 0.1
4. Isotope Pattern Detection:
- Group Isotopes for: Br; Cl
- Use Peak Quality for Isotope Grouping: True
- Filter out Features with Bad Peaks Only: True
- Zig-Zag Index Threshold: 0.2
- Jaggedness Threshold: 0.4
- Modality Threshold: 0.9
- Remove Potentially False Positive Isotopes: True
5. Compound Detection:
- Ions:
	[2M+ACN+H]+1
	[2M+ACN+Na]+1
	[2M+FA-H]-1
	[2M+H]+1
	[2M+K]+1
	[2M+Na]+1
	[2M+NH4]+1
	[2M-H]-1
	[2M-H+HAc]-1
	[M+2H]+2
	[M+3H]+3
	[M+ACN+2H]+2
	[M+ACN+H]+1
	[M+ACN+Na]+1
	[M+Cl]-1
	[M+DMSO+H]+1
	[M+FA-H]-1
	[M+H]+1
	[M+H+K]+2
	[M+H+MeOH]+1
	[M+H+Na]+2
	[M+H+NH4]+2
	[M+H-H2O]+1
	[M+H-NH3]+1
	[M+K]+1
	[M+Na]+1
	[M+NH4]+1
	[M-2H]-2
	[M-2H+K]-1
	[M-H]-1
	[M-H+HAc]-1
	[M-H+TFA]-1
	[M-H-H2O]-1
- Base Ions: [M+H]+1; [M-H]-1
- Remove Singlets: True
6. AcquireX Settings:
- Detect Persistent Background Ions: False
------------------------------------------------------------------
Processing node 31: Group Compounds
------------------------------------------------------------------
1. General Settings:
- Mass Tolerance: 5 ppm
- RT Tolerance [min]: 0.5
- Align Peaks: False
- Preferred Ions: [M+H]+1; [M-H]-1
- Area Integration: Most Common Ion
2. Peak Rating Contributions:
- Area Contribution: 3
- CV Contribution: 10
- FWHM to Base Contribution: 5
- Jaggedness Contribution: 5
- Modality Contribution: 5
- Zig-Zag Index Contribution: 5
3. Peak Rating Filter:
- Peak Rating Threshold: 4
- Number of Files: 5
------------------------------------------------------------------
Processing node 79: Apply Missing Value Imputation
------------------------------------------------------------------
1. General Settings:
- Imputation Method: Automatic Selection
- Fill Blanks with min value: False
2. Random Forest Settings:
- Number of trees: 100
- Max Number of Iterations: 10
------------------------------------------------------------------
Processing node 28: Mark Background Compounds
------------------------------------------------------------------
1. General Settings:
- Max. Sample/Blank: 8
- Max. Blank/Sample: 0
- Hide Background: True
------------------------------------------------------------------
Processing node 57: Normalize Areas
------------------------------------------------------------------
1. General Settings:
- Normalization Type: Constant Median
- Exclude Blanks: True
------------------------------------------------------------------
Processing node 25: Assign Compound Annotations
------------------------------------------------------------------
1. General Settings:
- Mass Tolerance: 5 ppm
2. Data Sources:
- Data Source #1: mzCloud Search
- Data Source #2: ChemSpider Search
- Data Source #3: MassList Search
- Data Source #4: Predicted Compositions
- Data Source #5: Metabolika Search
- Data Source #6: (not specified)
- Data Source #7: (not specified)
3. Scoring Rules:
- Use mzLogic: True
- Use Spectral Distance: True
- SFit Threshold: 20
- SFit Range: 20
4. Reprocessing:
- Clear Names: False
------------------------------------------------------------------
Processing node 40: Predict Compositions
------------------------------------------------------------------
1. Prediction Settings:
- Mass Tolerance: 2 ppm
- Min. Element Counts: C H
- Max. Element Counts: C90 H190 BR3 CL4 N10 O18 P3 S5
- Min. RDBE: 0
- Max. RDBE: 40
- Min. H/C: 0.1
- Max. H/C: 3.5
- Max. # Candidates: 10
- Max. # Internal Candidates: 200
2. Pattern Matching:
- Intensity Tolerance [%]: 30
- Intensity Threshold [%]: 0.1
- S/N Threshold: 3
- Min. Spectral Fit [%]: 30
- Min. Pattern Cov. [%]: 90
- Use Dynamic Recalibration: True
3. Fragments Matching:
- Use Fragments Matching: True
- Mass Tolerance: 5 ppm
- S/N Threshold: 3
------------------------------------------------------------------
Processing node 17: Differential Analysis
------------------------------------------------------------------
1. General Settings:
- Log10 Transform Values: True
2. Peak Rating Contributions:
- Update Peak Rating: True
- Area Contribution: 3
- CV Contribution: 10
- FWHM to Base Contribution: 5
- Jaggedness Contribution: 5
- Modality Contribution: 5
- Zig-Zag Index Contribution: 5
------------------------------------------------------------------
Processing node 80: Descriptive Statistics
------------------------------------------------------------------
No parameters
------------------------------------------------------------------
Processing node 81: Result Exporter
------------------------------------------------------------------
1. Output Data:
- Export all Columns: False
- File Name: (not Specified)
- Export Format: Excel (.xlsx)
2. Text Export Options:
- R-friendly Headers: False
