# Supplementary material for: Comparative metabolomic profiling of Arabidopsis thaliana roots and leaves reveals complex response mechanisms induced by a seaweed extract
Source: Front Plant Sci. 2023 Mar 9;14:1114172. doi: 10.3389/fpls.2023.1114172 (PMC10035662; doi:10.3389/fpls.2023.1114172)
Supplement: Supplementary file 8 [file Table_4.xlsx]

## Sheet: Supplementary Table S4
Supplementary Table S4. Metabolites that were significantly changed in accumulation in the roots and showed changes or no changes in accumulation in the leaves.
Metabolites	Formula	mzCloud Best Match	FISh score	HMDB ID	KEGG ID	Class	0DR	3DR	5DR	0DL	3DL	5DL	References
Hexadecanoic acid	C16 H32 O3	85.1	40	HMDB0006294	C18218	Lipids	-0.62	-1.31	-0.75	0	0	0.54	Hu et al. (2018)
Corchorifatty acid F	C18 H32 O5	94.8	80.5	HMDB0035919	-	Lipids	2.61	-0.62	-0.58	-0.14	0.92	-0.68	Li et al. (2020)
JA-Ile	C18 H29 N O4	-	100	HMDB0029391	C18699Â	Lipids	-0.47	-0.39	-0.63	0	0	0	Huang et al. (2017), Browse and Howe (2008)
Cucurbic acid	C12 H20 O3	-	66.7	HMDB0029388	C08482	Lipids	2.37	-1.06	-0.16	0	-0.17	0	Browse and Howe (2008)
9,12,13-TriHOME	C18 H34 O5	90.9	91.7	HMDB0004708	C14833	Lipids	2.03	-0.69	-0.72	0	0	0	Offor et al. (2022)
LysoPE(18:2/0:0)	C23 H44 N O7 P	-	81.6	HMDB11507	-	Lipids	0.91	0.67	0.35	0.07	0.11	0.68	Rocchetti et al. (2020)
LysoPC(18:2/0:0)	C26 H50 N O7 P	-	36.4	HMDB0010386	-	Lipids	1.08	0.67	0.24	0.32	0.06	1.82	Cho et al. (2012), Galati et al. (2019)
LysoPE(18:0/0:0)	C23 H48 N O7 P	-	50	HMDB0011130	-	Lipids	0.29	0.72	0.25	-0.12	0	0	Volz et al. (2021)
Linoleoyl ethanolamide	C20 H37 N O2	91.1	84.6	HMDB0012252	-	Lipids	-0.74	-0.59	-0.25	0	0	0	Gachet et al. (2017)
Î±-Linolenoyl ethanolamide	C20 H35 N O2	80.6	100	HMDB0013624	-	Lipids	-1.26	-0.43	0.02	0	0	-0.65	Gachet et al. (2017)
D-Glutamine	C5 H10 N2 O3	64.7	70.4	HMDB0003423	C00819	Amino acids	-0.13	0.62	0.26	-0.01	0.76	0	Miflin & Habash (2002)
Î³-L-Glutamyl-L-glutamic acid	C10 H16 N2 O7	83.8	66.7	HMDB0028818	C05282	Amino acids	0.15	0.41	0.86	-0.09	0	0	Yang et al. (2020)
N-Acetyl-D-alloisoleucine	C8 H15 N O3	74.1	100	-	-	Amino acids	0.49	0.77	0.69	-0.18	-0.09	-0.34	Shen et al. (2021)
H-(Î³-Glu)2-Glu-OH	C15 H23 N3 O10	-	40	-	-	Amino acids	0.8	0	0	0	0	0	Yang et al. (2020)
N-Phenyl-L-glutamine	C11 H14 N2 O3	-	50	-	C20843	Amino acids	0	-0.63	0	0.01	0.21	-0.11	Miflin & Habash (2002)
L-Arogenic acid	C10 H13 N O5	-	72.7	HMDB0304400	C00826	Amino acids	0.06	-0.74	-0.47	0.44	0.06	0	Schenck and Maeda (2018)
Proline	C5 H9 N O2	99	60	HMDB0000162	C00148	Amino acids	-0.44	0.48	0.76	0.21	-0.12	-0.09	Khan et al. (2019), Goni et al. (2018)
L-Pyroglutamic acid	C5 H7 N O3	95.4	80	HMDB0000267	C01879	Amino acids	-0.51	-0.36	-0.77	-0.34	-0.17	-0.33	Mwamba et al. (2020)
4-laurylsucrose	C24 H44 O12	-	33.3	-	-	Carbohydrates	1.56	0	0	0	0	0	Fan et al. (2016)
Glucoheptonic Acid	C7 H14 O8	-	35.7	HMDB0252766	-	Carbohydrates	-0.8	-0.2	-0.02	0	0	0	Liu et al. (2015)
Succinic semialdehyde	C4 H6 O3	92.1	66.7	HMDB0001259	C00232	TCA cycle	0.41	0.65	0.3	0.13	0.19	-0.03	Bouche et al. (2003)
OxIAA	C10 H9 N O3	-	40	HMDB0035514	C22202	Hormones	-0.28	-0.36	-0.75	0.22	0	-0.25	Lephatsi et al. (2022)
Indole-3-acetic acid	C10 H9 N O2	70.4	62.5	HMDB0000197	C00954Â	Hormones	0.17	-0.42	-0.61	0.56	0	-0.28	Lephatsi et al. (2022), Korasick et al. (2013)
Salicylic acid	C7 H6 O3	98.7	66.7	HMDB0001895	C00805	Hormones	-0.65	0.45	0.16	-0.17	-0.31	-0.01	Shields et al. (2022)
Adenine	C5 H5 N5	77.7	33.3	HMDB0000034	C00147	Nucleic acids	0.75	-0.13	-0.04	-0.19	0.05	-0.49	Gao et al. (2020)
5-Hydroxyferulic acid	C10 H10 O5	-	66.7	HMDB0035484	C05619Â Â	Phenypropanoids	-0.08	-0.5	-0.46	0.85	0.11	0.22	Misra (2016)
1-O-(4-coumaroyl)-beta-D-glucose	C15 H18 O8	-	71.4	-	C16827	Phenypropanoids	-0.92	-0.28	-0.1	-0.41	0.11	0.37	Pei et al. (2016)
3-Indoleacrylic acid	C11 H9 N O2	-	33.3	HMDB0000734	C21283	Glucosinolates	0.45	0.03	0.78	-0.23	-0.13	-0.09	Kumar et al. (2021)
6-Decylubiquinol	C19 H32 O4	-	30.8	-	C15495	Benzenoids	0.75	0.61	0.54	0.28	0.47	0.27	(Gao et al. 2020)
3-O-(Î±-L-oleandrosyl)oleandolide	C27 H46 O10	-	50	-	C11992	Others	0	1	0.66	0	-0.59	1.02	Martinez et al. (2022)
N-Benzyloxycarbonylglycine	C10 H11 N O4	-	45.5	-	C03710	Others	0	-1.02	-0.64	0.25	0	0	Yang et al. (2020)
1-Linoleoyl glycerol	C21 H38 O4	75.1	100	HMDB0011568	-	Lipids	0.35	1.02	0.51	-0.08	-0.29	1.55	Aftab et al. (2020)
Octanoic acid	C8 H16 O2	80.2	53.9	HMDB0000482	C06423	Lipids	-0.77	0	0	-0.36	-0.37	-0.13	Yasuno & Wada (1998), Ramadan et al. (2022)
Itaconic acid	C5 H6 O4	89.5	20	HMDB0002092	C00490	Lipids	0.77	0.92	0.12	0.63	1.14	0.92	Wang et al. (2021)
Crotonic acid	C4 H6 O2	-	33.3	HMDB0010720	C01771	Lipids	-0.27	0.79	0.74	0.85	0.02	0.87	Jasicka-Misiak et al. (2005)
12-OPDA	C18 H28 O3	92	76.7	HMDB0301804	C01226Â	Lipids	3.3	-0.17	-0.7	0.39	-0.68	0.41	Huang et al. (2017)
9-KODE	C18 H30 O3	94.1	83.9	HMDB0004669	C14766	Lipids	1.48	-0.89	-0.29	0.13	-0.14	-0.68	Montillet et al. (2013)
LysoPE(16:1/0:0)	C21 H42 N O7 P	-	70.8	HMDB0011504	-	Lipids	0.84	0.4	1.23	1.92	0.91	-0.02	Volz et al. (2021)
L-Glutamic acid	C5 H9 N O4	80	82.4	HMDB0000148	C00025	Amino acids	-0.14	0.37	0.24	0.29	0.33	0.7	Forde and Lea (2007), Qiu et al. (2019)
L-Serine	C3 H7 N O3	88.1	34	HMDB0000187	C00065	Amino acids	-9.58	-1.07	0	-0.69	0	0	Zeier (2013)
L-Asparagine	C4 H8 N2 O3	-	35.7	HMDB0000168	C00152	Amino acids	-1.11	-0.9	0	0.29	0.65	0.33	Han et al. (2021)
N-Acetylvaline	C7 H13 N O3	74	71.4	HMDB0011757	-	Amino acids	0.27	0.8	0.5	0.09	0.19	0.24	Xiao et al. (2020)
D-Glucono-1,5-lactone	C6 H10 O6	65.1	37.5	HMDB0000150	C00198	Carbohydrates	2.29	0	0	0.29	9.21	10.13	Kurotani et al. (2022)
D-Glucose 6-phosphate	C6 H13 O9 P	92.4	60	HMDB0001401	C00092	Carbohydrates	0	-0.42	-0.69	-0.67	0	0	Hu et al. (2019)
beta-D-Xylose	C5 H10 O5	-	83.3	HMDB0000098	C02096	Carbohydrates	-0.21	-0.6	-0.28	-0.42	-0.6	-0.36	Zhang et al. (2021)
D-glucaro-1,5-lactone	C6 H8 O7	-	43	-	C20890	Carbohydrates	0.63	1.29	1.74	0.38	0.78	0	Mwamba et al. (2020)
Citric acid	C6 H8 O7	87.7	88.6	HMDB0000094	C00158	TCA cycle	1.07	0.37	-0.13	0.42	1.64	0.12	Gao et al. (2020)
Fumaric acid	C4 H4 O4	96.5	46.2	HMDB0000134	C00122	TCA cycle	1.11	0.84	0.7	0.05	0.29	0.53	Schwachtje et al. (2018)
DL-Malic acid	C4 H6 O5	97.7	100	HMDB0000744	C03668	TCA cycle	0.54	0	0	0.13	0.5	0.63	Schwachtje et al. (2018)
2-Oxoglutaric acid	C5 H6 O5	95.3	61.5	HMDB0000208	C00026	TCA cycle	0.53	1.37	1.31	0.34	1.77	1.23	Araujo et al. (2014)
trans-Aconitic acid	C6 H6 O6	87.3	31.8	HMDB0000958	C02341	TCA cycle	0	0	1.37	-0.52	-0.12	0.21	Igamberdiev and Eprintsev (2016)
IAA-glucose	C16 H19 N O7	-	40	-	C04197	Hormones	1.65	0.14	-0.03	0.62	-0.24	-0.14	Michalczuk and Bandurski (1982), Korasick et al. (2013)
Cytosine	C4 H5 N3 O	60.2	24	HMDB0000630	C00380	Nucleic acids	7.61	-1.48	0.26	0.76	-0.19	0	Biswas et al. (2018)
Ascorbic acid	C6 H8 O6	81.9	26.1	HMDB0000044	C01041	Vitamins	0.69	5.15	0.24	13.48	0.14	-0.54	Akram et al. (2017)
p-coumaroylagmatine	C14 H20 N4 O2	-	100	HMDB0033460	C04498	Phenypropanoids	0	0.06	0.89	-0.44	-0.39	-0.9	Muroi et al. (2009)
3-(5'-methylthio)pentylmalic acid	C10 H18 O5 S	-	50	HMDB0304110	C17223	Glucosinolates	-0.98	-0.18	0.8	-0.2	0.39	0.67	Kitainda and Jez (2021), Textor et al. (2004)
Acrylic acid	C3 H4 O2	99.5	66.7	HMDB0031647	C00511	Glucosinolates	0.19	0.79	0.46	0.22	0.39	0.51	Katz et al. (2020)
3-Hydroxybutyric acid	C4 H8 O3	84.1	57.1	HMDB0000357	C01089	Organic acids	0.32	0.97	-0.25	-0.56	1.8	-0.12	Li et al. (2017)
2-anisaldehyde	C8 H8 O2	78.7	38.5	HMDB0033766	-	Benzenoids	-0.26	-0.35	-0.25	0.02	0.07	0.61	Szelenyi et al. (2020)
Phenylglyoxylic acid	C8 H6 O3	60.6	40	HMDB0001587	C02137	Benzenoids	-0.15	-0.9	-0.57	-0.1	1.02	0.55	Wang et al. (2021)
Buchananine	C12 H15 N O7	-	33.3	-	C10134	Alkaloids	-0.38	-0.86	-0.34	-0.62	-0.53	-0.55	Sidiq et al. (2021)
Olivetol	C11 H16 O2	-	22.2	-	-	Others	0	0.28	0	0.36	0.68	0.63	Sirikantaramas and Taura (2017)
