# Supplementary material for: Comparative metabolomic profiling of Arabidopsis thaliana roots and leaves reveals complex response mechanisms induced by a seaweed extract
Source: Front Plant Sci. 2023 Mar 9;14:1114172. doi: 10.3389/fpls.2023.1114172 (PMC10035662; doi:10.3389/fpls.2023.1114172)
Supplement: Supplementary file 10 [file Table_6.xlsx]

## Sheet: Supplementary Table S6
Supplementary Table S6. Common metabolites that were significantly changed in accumulation in the roots across all three time points.
Metabolites	Formula	mzCloud Best Match	FISh score	HMDB ID	KEGG ID	Class	0DR	3DR	5DR	0DL	3DL	5DL	References
Hexadecanoic acid	C16 H32 O3	85.1	40	HMDB0006294	C18218	Lipids	-0.62	-1.31	-0.75	0	0	0.54	Hu et al. (2018)
N-Acetyl-D-alloisoleucine	C8 H15 N O3	74.1	100	-	-	Amino acids	0.49	0.77	0.69	-0.18	-0.09	-0.34	Shen et al. (2021)
Proline	C5 H9 N O2	99	60	HMDB0000162	C00148	Amino acids	-0.44	0.48	0.76	0.21	-0.12	-0.09	Khan et al. (2019), Goni et al. (2018)
D-glucaro-1,5-lactone	C6 H8 O7	-	43	-	C20890	Carbohydrates	0.63	1.29	1.74	0.38	0.78	0	Mwamba et al. (2020)
Fumaric acid	C4 H4 O4	96.5	46.2	HMDB0000134	C00122	TCA cycle	1.11	0.84	0.7	0.05	0.29	0.53	Schwachtje et al. (2018)
2-Oxoglutaric acid	C5 H6 O5	95.3	61.5	HMDB0000208	C00026	TCA cycle	0.53	1.37	1.31	0.34	1.77	1.23	Araujo et al. (2014)
