# Supplementary material for: Comparative metabolomic profiling of Arabidopsis thaliana roots and leaves reveals complex response mechanisms induced by a seaweed extract
Source: Front Plant Sci. 2023 Mar 9;14:1114172. doi: 10.3389/fpls.2023.1114172 (PMC10035662; doi:10.3389/fpls.2023.1114172)
Supplement: Supplementary file 11 [file Table_7.xlsx]

## Sheet: Supplementary Table S7
Supplementary Table S7. Common metabolites that were significantly changed in accumulation in the leaves across all three time points.
Metabolites	Formula	mzCloud Best Match	FISh score	HMDB ID	KEGG ID	Class	0DR	3DR	5DR	0DL	3DL	5DL	References
Itaconic acid	C5 H6 O4	89.5	20	HMDB0002092	C00490	Lipids	0.77	0.92	0.12	0.63	1.14	0.92	Wang et al. (2021)
beta-D-Xylose	C5 H10 O5	-	83.3	HMDB0000098	C02096	Carbohydrates	-0.21	-0.6	-0.28	-0.42	-0.6	-0.36	Zhang et al. (2021)
Zizybeoside II	C25 H38 O16	-	66.7	HMDB0034955	C17565	Carbohydrates	0	0	0	0.94	1.28	1.54	Fuel et al. (2021), Li et al. (2014)
Vanilloylglycine	C10 H11 N O5	-	45.8	HMDB0060026	-	Phenypropanoids	-0.01	-0.12	-0.14	-0.43	-0.82	-0.29	Kumar and Pruthi (2014)
3-Oxododecanoic acid	C12 H22 O3	-	100	HMDB0010727	C02367	Organic acids	0	0	0	0.54	-1.3	-1.53	Zandona et al. (2020)
Malonic acid	C3 H4 O4	88.1	40	HMDB0000691	C00383	Organic acids	0.52	0.4	0.17	2.16	4.24	4.65	Li and Copeland (2000)
Licoisoflavone A	C20 H18 O6	-	29.2	HMDB0034125	C10486	Flavoids	0.22	-1.02	-0.19	0.32	0.65	0.65	War et al. (2012)
Buchananine	C12 H15 N O7	-	33.3	-	C10134	Alkaloids	-0.38	-0.86	-0.34	-0.62	-0.53	-0.55	Sidiq et al. (2021)
Olivetol	C11 H16 O2	-	22.2	-	-	Others	0	0.28	0	0.36	0.68	0.63	Sirikantaramas and Taura (2017)
Encecalin	C14 H16 O3	-	66.7	-	C09005	Others	0	0	0	0.51	0.62	0.83	Hernandez-Altamirano et al. (2020)
